# Supplementary material for: Comparing the effectiveness and safety of Abatacept and Tocilizumab in elderly patients with rheumatoid arthritis
Source: PLoS One. 2022 Sep 19;17(9):e0274775. doi: 10.1371/journal.pone.0274775 (PMC9484651; doi:10.1371/journal.pone.0274775)
Supplement: S1 Dataset — (XLSX) [file pone.0274775.s001.xlsx]

## Sheet: Sheet1
Drug	Drug (ABT 0 TCZ 1)	Age at treatment	Gender 0:male 1:female	eldery onset RA (≧60 years) 0:No 1: Yes	Disease duration until biological treatment (year)	Dosage Forms	RF negative:0 positive:1	ACPA negative:0 positive:1	GC use (-)０(+)１	GC dose (mg/day)	MTX use (-)０(+)１	MTX(mg/week)	Other csDEMARDs use (-)０(+)１	Interstitial lung disease(-)０(+)１	eGFR (mL/min)	Cre	Disease activity(DAS28CRP) at 24 weeks	Disease activity(CDAI) at 24 weeks	continuation or cessation (0) discontinuation (1)	biological continued period (months)	reason of discontinuation
ABT	0	65	1	0	51.16	subcutaneous		1	1	2	1	6	0	0	79	0.58	low	low	0	47
ABT	0	65	0	1	5	Intravenous	1	1	0		0		1	0			low	high	1	26	Malignancy
ABT	0	65	1	0	8	Intravenous	0	1	1	7.5	1	6	0	1	47	0.93			1	0.5	Hematological disorder
ABT	0	65	1	1	3	Intravenous	1	0	0		1	8	1	1	53	0.83	low	low	1	9	lack of effectiveness
ABT	0	66	1	1	1.583	Intravenous	1	1	1	2	1	8	1	0	117.4		high	high	1	4	lack of effectiveness
ABT	0	66	1	0		subcutaneous	1	1	0		0		1	0	71	0.63	low	low	0	18
ABT	0	66	1	1	1	Intravenous	0	0	1	7.5	0		1	0	96	0.48	low	low	0	94
ABT	0	67	0	0	16	Intravenous	1	1	1	2.5	1	12	0	0			remission	low	1	2	lack of effectiveness
ABT	0	68	1	1	0.58	subcutaneous	1	1	1	2	1	6	0	0	67.3	0.66	remission	low	0	9
ABT	0	68	0	1	4.25	subcutaneous	1	1	0		1	12	0	1	71	0.83	moderate	moderate	0	47
ABT	0	68	1	1	2.916	Intravenous	1	1	0		1	8	0	0	54		moderate	moderate	0	64
ABT	0	68	1	0	12	Intravenous	1	1	1	2.5	1	10	0	0			low	remission	1	21	Renal impairment
ABT	0	69	1	0	39	Intravenous	1	1	1	5	0	0	0	0	91	0.5	remission	remission	0	48
ABT	0	70	1	1	0.333	Intravenous	1	1	0		0		0	0	78.7		low	low	1	59	lack of effectiveness
ABT	0	70	1	1	7	Intravenous	1	0	1	2.5	0		1	1	55	0.79	low	moderate	1	33	Infection
ABT	0	71	1	0	22	Intravenous	1	1	1	1	0		0	0	101		low	low	0	22	lack of effectiveness
ABT	0	71	1	1	3	subcutaneous	1		1	4	0		1	0			remission	remission	0	29
ABT	0	71	0	0	12	Intravenous	1	1	1	4	1	6	0	1			low	low	1	14	Infection
ABT	0	73	0	1		Intravenous	1	1	1	5	0		1	1	81	0.72	remission	remission	0	42
ABT	0	73	1	1	7	Intravenous	1	0	0		1	4	0	0	51	0.83	high	low	1	1	lack of effectiveness
ABT	0	73	1	1	0	Intravenous	1	1	0		1	6	0	0	89	0.5	low	low	0	44
ABT	0	74	1	0	29.83	Intravenous	1	1	1	10	0		1	0	23.3	0.68	low	low	0	10
ABT	0	74	1	1	0.5	Intravenous	0	0	0		0		0	0	83	0.53	moderate	moderate	0	55
ABT	0	74	1	1	7	Intravenous	0	0	0		1	6	1	0			remission	remission	0	28
ABT	0	74	1	1	15	Intravenous	1	0	0		1	4	1	0			low	low	0	81
ABT	0	75	1	1	11.41	Intravenous	1	1	1	2	1	2	0	0	78.3	0.56	low	low	0	26
ABT	0	76	1	1	0.6	Intravenous	1	1	1	1	1	10	0	0	74.8	0.59	moderate	moderate	0	52
ABT	0	76	0	1	0.2	Intravenous	0	1	1	10	0		0	0	98	0.6	low	low	0	35
ABT	0	76	0	1	2	subcutaneous	1	1	0		0		1	0	65	0.87	high	high	1	2	lack of effectiveness
ABT	0	76	1	1	11	Intravenous	1	1	1	5	0		1	1			low	low	0	42
ABT	0	77	1	1	0.9	subcutaneous	1	1	1	5	1	12	0	1	69.5	0.62	low	low	0	30
ABT	0	78	1	0	40.1	subcutaneous	0	1	1	7.5	0		0	0	75.9	0.57	remission	remission	0	26
ABT	0	78	0	1	12.25	subcutaneous	1	1	1	10	0		1	0	57.4	0.97	low	low	0	62
ABT	0	78	1	0	24	Intravenous		1	1	15	0		0	0	98.4	0.45	moderate	moderate	0	13
ABT	0	78	1	1	13.75	Intravenous		1	1	5	1	8	1	1	86.1	0.51	low	remission	0	33
ABT	0	78	1	1	0.166	Intravenous	1	0	0		0		0	0	70.8		moderate	moderate	1	28	lack of effectiveness
ABT	0	78	0	1	0.166	Intravenous	1	0	1	15	0		0	1	71.9		remission	remission	1	10	Remission
ABT	0	78	1	1	12	Intravenous	1	1	0		0		1	0	64	0.67	low	low	1	8	lack of effectiveness
ABT	0	78	1	0	29	Intravenous	1	1	0		0		1	0			low	low	1	9	Hypothyroidism
ABT	0	80	1	1	11	subcutaneous	0	1	1	10	0		1	1	77	0.56	moderate	moderate	1	27	lack of effectiveness
ABT	0	80	1	1	5	Intravenous	1	1	0		0		1	1	58	0.73	low	low	0	30
ABT	0	81	1	1	20	Intravenous	1	1	0		1	6	1	0			remission	remission	0	34
ABT	0	81	0	1	3	Intravenous	1	1	1	5	1	6	0	0			low	remission	0	40
ABT	0	82	1	1	8	Intravenous	1	1	0		1	8	1	1	71	0.6	moderate	remission	0	22
ABT	0	83	1	1	0.166	subcutaneous	1	1	1	7.5	0		0	1	61.5	0.68	high	high	1	4	lack of effectiveness
ABT	0	84	1	1	0.25	Intravenous	1	1	1	7.5	1	6	0	0	57.6		moderate	remission	1	35	lack of effectiveness
ABT	0	85	1	1	0.33	Intravenous	1	1	1	4	0		0	0	37.1	1.07	remission	remission	0	16
TCZ	1	63	0	0	4	subcutaneous	1	1	0		1	8	0	1			remission	remission	1	48	Intestinal lung disease
TCZ	1	65	0	1	0.583	subcutaneous	1	1	1	10	0		0	0	82.6	0.73	moderate	moderate	0	78
TCZ	1	65	1	0	18.58	Intravenous	1	1	1	7.5	0		0	0		0.66	low	low	1	58	Malignancy
TCZ	1	65	1	0	33.3	Intravenous	0	1	0		0		1	1			moderate	moderate	0	60
TCZ	1	65	1	1	0.2	Intravenous	0	1	0		1	6	0	0			remission	remission	1	30	Remission
TCZ	1	65	0	0	6	Intravenous	1	1	1	2	1	8	1	0			moderate	low	0	22
TCZ	1	66	1	0	20.16	subcutaneous	0	1	1	5	0		0	0	82.8	0.55	remission	remission	0	9
TCZ	1	66	0	0	8.416	subcutaneous	1	1	1	10	1	12	0	0	127.2	0.49	low	low	1	79	Intestinal lung disease
TCZ	1	66	1	0	7	subcutaneous	1	1	0		0		0	0	65.7		low	moderate	1	68	lack of effectiveness
TCZ	1	66	1	0	13	Intravenous	1	0	0		0		0	0	71.4		remission	remission	0	56
TCZ	1	66	1	1	0.166	Intravenous	0	0	0		1	6	0	0	84.2		low	remission	1	47	Cardiovascular event
TCZ	1	66	0	1	3	Intravenous	0	0	0		1	8	0	0	114.4		moderate	remission	1	21	lack of effectiveness
TCZ	1	66	1	0	7	subcutaneous	1	1	1	5	0		0	0	43	1			1	3	Malignancy
TCZ	1	66	1	1	0	subcutaneous	1	1	0		1	8	0	0	74	0.61	moderate	low	1	32	Liver dysfunction
TCZ	1	67	1	0	8.583	subcutaneous	0	1	0		1	8	0	0	72.4	0.62	low	low	0	21
TCZ	1	67	1	0	0.583	Intravenous	1	1	1	5	1	8	0	0		0.57	low	low	0	86
TCZ	1	67	1	0	12	subcutaneous	1	1	0		0		0	0	59.6		moderate	moderate	0	32
TCZ	1	67	0	1	0.083	Intravenous	0	0	0		0		0	0	65.9		low	low	0	90
TCZ	1	67	0	0	34	subcutaneous	0	1	0		0		1	0	56.4		low	moderate	0	31
TCZ	1	67	1	1	6	Intravenous	0	1	0		1	6	0	0			moderate	remission	1	18	Remission
TCZ	1	67	0	0	19	subcutaneous	1	1	0		1	8	0	0			low	low	1	7	lack of effectiveness
TCZ	1	67	0	1	2	Intravenous	1	1	0		1	4	0	0	82		low	low	1	7	lack of effectiveness
TCZ	1	68	1	0	10.5	Intravenous	1	1	1	5	0		0	0	70.5	0.63	low	low	0	18
TCZ	1	68	1	0	17	subcutaneous	0	1	0		0		0	0	73.3		low	low	0	19
TCZ	1	68	1	0	17	subcutaneous	1	1	0		1	6	0	0	83.8		moderate	remission	1	18	lack of effectiveness
TCZ	1	68	0	1	1	subcutaneous	1	1	1	7.5	1	10	0	0			remission	remission	1	4	Intestinal lung disease
TCZ	1	68	1	1	2	Intravenous	1	1	0		1	4	0	0			remission	remission	0	17
TCZ	1	68	1	1	1	Intravenous	0	0	1	15	1	6	1	0			moderate	low	1	9	lack of effectiveness
TCZ	1	69	1	1	1.5	subcutaneous	1	1	0		0		0	0	79	0.57	low	low	0	42
TCZ	1	69	0	0	12.16	subcutaneous	0	1	1	2	0		0	0	77	0.77	moderate	moderate	0	43
TCZ	1	69	0	1	0.16	Intravenous	1	1	1	14	0		0	1	67.3	0.87	high	remission	0	20
TCZ	1	69	1	0	15	Intravenous	0	1	0		1	6	0	0	60	0.73			1	0.1	Allergic reaction
TCZ	1	69	1	0	24	Intravenous	1	1	1	4	1	8	1	0	93	0.49	low	low	1	12	lack of effectiveness
TCZ	1	69	1	1	4	subcutaneous	0	0	1	5	1	8	1	0	56	0.78	moderate	low	0	9
TCZ	1	70	1	1	1.08	Intravenous	0	0	1	5	1	12	0	0	122.1	0.38	remission	remission	0	36
TCZ	1	70	1	1	5	subcutaneous	0	0	0		1		0	0			moderate	low	1	44	Hematological disorder
TCZ	1	70	1	0	40	Intravenous	1	1	0		0		0	0	79.9		remission	remission	1	30	lack of effectiveness
TCZ	1	70	1	0	19	subcutaneous	0	1	0		0		0	0			remission	remission	0	34
TCZ	1	70	0	1	6	subcutaneous	1	1	1	1	1	4	0	1	80.9		moderate	low	0	45
TCZ	1	70	1	1	8	Intravenous	1	1	1	4	1	10	0	0			remission	remission	0	93
TCZ	1	71	1	1	10	Intravenous	1	1	0		0		1	1			moderate	moderate	0	34
TCZ	1	72	1	0		subcutaneous	1	1	1	4	0		1	0	56	0.77	moderate	moderate	0	23
TCZ	1	72	0	0	25	subcutaneous	1	1	1	5	0		0	1			low	low	0	15
TCZ	1	73	1	1	4	Intravenous	1	1	0		0		0	0			low	low	0	78
TCZ	1	73	1	0	21	subcutaneous		1	0		0		0	0			low	low	1	42	lack of effectiveness
TCZ	1	74	1	1	12	subcutaneous	1	1	0		0		1	0			remission	remission	0	11
TCZ	1	74	1	1	3	subcutaneous	1	1	0		0		1	1			low	low	1	39	Intestinal lung disease
TCZ	1	74	0	0	45	subcutaneous	1	1	1	10	0		0	1	56	1	moderate	moderate	0	10
TCZ	1	74	0	1	9	subcutaneous	1	1	0		1	4	0	0			low	low	0	23
TCZ	1	75	1	1	0.083	Intravenous	0	0	1	17.5	0		0	0	78.3	0.56	remission	remission	0	17
TCZ	1	76	1	1	16	Intravenous		1	0		0		0	0	79.6		low	low	0	46
TCZ	1	76	1	1	0.916	subcutaneous	1	1	0		0		0	0	67.7		low	low	0	56
TCZ	1	76	1	1	7	subcutaneous	1	1	0		1	4	0	0	90.3		moderate	remission	1	4	lack of effectiveness
TCZ	1	76	1	1	0.83	Intravenous	1	1	0		0		0	1	83.2		low	low	1	12	lack of effectiveness
TCZ	1	76	1	1	0	subcutaneous	0	0	1	7.5	1	12	0	0	66	0.65			1	5	Intestinal lung disease
TCZ	1	77	1	1	0.416	subcutaneous	1	1	0		0		0	0	63.9		moderate	moderate	0	18
TCZ	1	77	1	1	7	subcutaneous	1	1	0		0		0	0	73.7		low	low	0	13
TCZ	1	77	1	1	7	Intravenous	1	1	0		0		0	1	88		moderate	moderate	1	72	lack of effectiveness
TCZ	1	77	0	1	0.166	Intravenous	0	0	0		0		0	1	64.1		low	moderate	0	38
TCZ	1	77	0	0	24	subcutaneous	1	1	1	3	1		0	0			remission	remission	1	20	Infection
TCZ	1	77	1	1	10	Intravenous	1	1	1	5	0		1	1			low	low	0	33
TCZ	1	77	1	1	17	Intravenous	1	1	1	4	1	4	0	1	43	0.97	moderate	low	1	12	Infection
TCZ	1	78	1	1	2	subcutaneous	1	1	1	5	0		0	0	48.4		remission	remission	0	19
TCZ	1	78	1	1	0.5	subcutaneous	0	0	0		1	8	0	1					1	3	Allergic reaction
TCZ	1	79	1	0	24.5	Intravenous	1	1	0		1	6	1	0	80.6	0.54	moderate	low	0	34
TCZ	1	79	1	1	3	Intravenous	1	1	1	7	0		1	0	36	1.13	low	low	0	25
TCZ	1	79	0	1	4	subcutaneous	1	1	0		0		1	0	83	0.69			1	3	Hematological disorder
TCZ	1	80	0	1	5	subcutaneous	1	1	0		0		0	0	57		low	low	0	55
TCZ	1	80	0	1	9	subcutaneous	1	0	1	4	0		1	0	46	1.17	moderate	moderate	1	11	Infection
TCZ	1	81	0	1	10.08	subcutaneous		1	1	5	0		0	0	36	1.49	low	low	0	48
TCZ	1	82	1	1	8	subcutaneous	1	1	1	8	0		0	0			low	low	1	20	Malignancy
TCZ	1	82	1	1	3	Intravenous	1	1	1	5	0		1	0			remission	remission	0	21
TCZ	1	82	0	1	3	Intravenous	1	1	1	15	0		1	0			moderate	moderate	1	8	lack of effectiveness
TCZ	1	82	1	1	0	subcutaneous	1	1	0		0		0	1	67	0.63	low	low	1	6	lack of effectiveness
TCZ	1	83	1	1	0.666	Intravenous	1	0	0		1	4	0	0	94.7		low	remission	0	46
TCZ	1	84	1	1	16	subcutaneous		1	0		0		1	1	47		low	low	0	36
TCZ	1	85	0	1	0.333	subcutaneous	0	0	0		1	4	0	1	78.8		moderate	remission	1	26	Remission
TCZ	1	87	1	1	11	subcutaneous	1	1	0		0		0	0					0	47
